# Supplementary material for: Response Inhibition in Autistic Adults: A Functional Near‐Infrared Spectroscopy Study in Virtual Reality
Source: Brain Behav. 2026 Feb 16;16(2):e71249. doi: 10.1002/brb3.71249 (PMC12909282; doi:10.1002/brb3.71249)
Supplement: Supplementary file 2 — Supplementary Material: brb371249‐sup‐0002‐SuppMat.zip [file BRB3-16-e71249-s002.zip]

Archive with 14 entries (12 files):
- fNIRS_optode_montage/
- fNIRS_optode_montage/3d_head_views/
- fNIRS_optode_montage/3d_head_views/anterior.jpeg
- fNIRS_optode_montage/3d_head_views/left.jpeg
- fNIRS_optode_montage/3d_head_views/posterior.jpeg
- fNIRS_optode_montage/3d_head_views/right.jpeg
- fNIRS_optode_montage/3d_head_views/top.jpeg
- fNIRS_optode_montage/digpts.txt
- fNIRS_optode_montage/fNIRS_optode_montage.png
- fNIRS_optode_montage/fNIRS_optode_montage.tpl
- fNIRS_optode_montage/fNIRS_optode_montage_Channels.txt
- fNIRS_optode_montage/fNIRS_optode_montage_Optodes.txt
- fNIRS_optode_montage/fNIRS_optode_montage_probeInfo.aux
- fNIRS_optode_montage/fNIRS_optode_montage_probeInfo.mat
