# Supplementary material for: Response Inhibition in Autistic Adults: A Functional Near‐Infrared Spectroscopy Study in Virtual Reality
Source: Brain Behav. 2026 Feb 16;16(2):e71249. doi: 10.1002/brb3.71249 (PMC12909282; doi:10.1002/brb3.71249)
Supplement: Supplementary file 2 — Supplementary Material: brb371249‐sup‐0002‐SuppMat.zip [file BRB3-16-e71249-s002.zip › fNIRS_optode_montage/digpts.txt]

nz: 0.400 85.900 -47.600 
ar: 83.900 -16.600 -56.700 
al: -83.800 -18.600 -57.200 
cz: -0.461 -8.416 101.365 
iz: 0.200 -120.500 -25.800 
s1: -70.550 42.879 -19.263 
s2: -14.723 88.789 -11.220 
s3: -51.040 65.913 16.492 
s4: -15.452 61.895 63.473 
s5: 54.021 69.084 -17.587 
s6: 19.332 82.196 27.530 
s7: 71.703 35.942 15.530 
s8: 46.033 43.679 58.830 
s9: -66.426 37.778 30.883 
s10: -82.630 0.747 2.398 
s11: -54.139 8.021 73.087 
s12: -81.397 -30.295 47.238 
s13: 16.566 46.584 75.853 
s14: 78.937 15.204 -17.416 
s15: 76.122 6.235 41.786 
s16: 56.965 -28.172 81.671 
d1: -54.498 68.788 -18.293 
d2: -19.609 82.143 27.460 
d3: -72.304 34.818 14.923 
d4: -46.943 42.977 58.568 
d5: 14.920 88.629 -11.014 
d6: 70.103 43.768 -18.472 
d7: 50.512 66.330 16.939 
d8: 14.889 62.059 63.519 
d9: -79.225 13.769 -18.190 
d10: -76.788 4.642 41.212 
d11: -57.730 -29.362 81.093 
d12: 65.664 38.792 31.348 
d13: 53.244 9.134 73.435 
d14: 82.301 2.488 3.251 
d15: 81.135 -28.609 48.046 
d16: -62.722 44.364 30.500 
d17: -80.934 8.338 2.623 
d18: -50.845 14.693 73.042 
d19: -80.810 -21.944 47.602 
d20: 23.261 42.364 75.951 
d21: 80.425 7.813 -17.584 
d22: 78.411 -1.638 41.555 
d23: 56.915 -36.432 81.650 
