# Supplementary material for: Response Inhibition in Autistic Adults: A Functional Near‐Infrared Spectroscopy Study in Virtual Reality
Source: Brain Behav. 2026 Feb 16;16(2):e71249. doi: 10.1002/brb3.71249 (PMC12909282; doi:10.1002/brb3.71249)
Supplement: Supplementary file 2 — Supplementary Material: brb371249‐sup‐0002‐SuppMat.zip [file BRB3-16-e71249-s002.zip › fNIRS_optode_montage/fNIRS_optode_montage.tpl]

0.000	0.000	0.000	0.000	0.000	0.000	201.000	0.000	205.000	0.000	505.000	0.000	0.000	0.000	0.000	0.000	0.000
0.000	0.000	0.000	0.000	0.000	0.000	0.000	202.000	0.000	605.000	0.000	0.000	0.000	0.000	0.000	0.000	0.000
0.000	0.000	0.000	0.000	0.000	0.000	302.000	0.000	602.000	0.000	607.000	0.000	0.000	0.000	0.000	0.000	0.000
101.000	0.000	301.000	0.000	0.000	0.000	0.000	402.000	0.000	608.000	0.000	0.000	0.000	0.000	507.000	0.000	506.000
0.000	103.000	303.000	0.000	304.000	0.000	404.000	0.000	408.000	1308.000	808.000	0.000	807.000	0.000	707.000	0.000	0.000
109.000	0.000	903.000	916.000	904.000	0.000	0.000	0.000	0.000	1320.000	0.000	0.000	812.000	0.000	712.000	706.000	1406.000
1009.000	0.000	0.000	910.000	0.000	0.000	0.000	0.000	0.000	0.000	0.000	0.000	0.000	1512.000	0.000	0.000	1421.000
0.000	1017.000	1010.000	0.000	1110.000	1118.000	0.000	0.000	0.000	0.000	0.000	0.000	1513.000	1522.000	1514.000	1414.000	0.000
0.000	0.000	0.000	1210.000	0.000	1111.000	0.000	0.000	0.000	0.000	0.000	1613.000	0.000	1515.000	0.000	0.000	0.000
0.000	0.000	0.000	1219.000	1211.000	0.000	0.000	0.000	0.000	0.000	0.000	1623.000	1615.000	0.000	0.000	0.000	0.000
