# Supplementary material for: Response Inhibition in Autistic Adults: A Functional Near‐Infrared Spectroscopy Study in Virtual Reality
Source: Brain Behav. 2026 Feb 16;16(2):e71249. doi: 10.1002/brb3.71249 (PMC12909282; doi:10.1002/brb3.71249)
Supplement: Supplementary file 2 — Supplementary Material: brb371249‐sup‐0002‐SuppMat.zip [file BRB3-16-e71249-s002.zip › fNIRS_optode_montage/fNIRS_optode_montage_Channels.txt]

1	1	1	-63.186	56.591	-18.141	30.5	-50.213	49.385	-13.146
2	1	3	-71.896	39.188	-2.771	35.2	-57.410	35.890	-0.928
3	1	9	-76.056	28.170	-18.528	30.4	-53.705	26.516	-10.371
4	2	1	-35.535	82.170	-14.792	45.1	-31.136	66.702	-11.834
5	2	2	-17.136	86.594	8.572	39.5	-15.805	73.030	6.796
6	2	5	0.403	89.417	-10.271	29.6	1.168	69.456	-8.580
7	3	1	-52.656	67.636	-0.451	35.1	-43.670	59.876	-0.576
8	3	2	-36.668	76.466	22.712	37.0	-29.213	65.221	17.223
9	3	3	-62.631	51.142	16.497	37.7	-50.522	45.282	14.867
10	3	4	-50.963	56.554	37.523	48.1	-42.295	47.718	29.590
11	4	2	-18.032	73.924	46.318	41.5	-11.991	59.917	38.177
12	4	4	-32.707	53.712	61.681	37.1	-23.398	43.855	48.978
13	4	8	-0.192	63.552	64.432	30.3	0.162	48.428	48.274
14	5	5	35.782	81.987	-14.320	44.2	31.507	66.745	-11.174
15	5	6	62.819	57.261	-18.622	30.0	50.231	49.039	-13.444
16	5	7	52.596	67.608	0.211	34.8	44.046	59.363	0.267
17	6	2	-0.251	84.678	27.801	38.9	-0.906	66.065	21.227
18	6	5	16.892	86.623	8.831	39.3	14.585	73.090	7.107
19	6	7	36.619	76.288	23.404	36.6	28.633	65.160	17.773
20	6	8	18.015	74.041	46.130	41.5	11.861	59.842	38.066
21	7	6	71.531	39.801	-1.203	34.9	57.461	36.076	-0.704
22	7	7	61.944	52.207	16.532	37.1	50.205	45.777	14.651
23	7	12	69.037	37.934	22.844	17.2	57.735	31.437	18.269
24	8	7	50.324	56.867	38.206	47.8	41.259	48.332	29.735
25	8	8	31.171	53.412	63.033	36.5	22.173	42.289	50.653
26	8	12	57.288	42.478	45.309	34.1	47.489	34.900	36.235
27	9	3	-69.480	37.097	22.971	17.3	-57.879	31.048	18.561
28	9	4	-57.260	41.501	46.438	34.3	-47.297	32.919	37.699
29	9	10	-72.547	21.233	36.900	36.2	-59.369	13.654	32.175
30	9	16	-64.851	40.582	30.744	7.6	-53.123	34.536	27.318
31	10	9	-80.720	7.517	-8.311	24.6	-64.835	2.240	-6.408
32	10	10	-81.342	2.605	21.617	39.4	-66.735	-2.042	21.018
33	10	17	-81.911	4.150	2.125	7.8	-65.928	-2.105	1.815
34	11	10	-67.497	6.477	58.072	39.2	-56.403	0.955	50.107
35	11	11	-57.076	-9.562	77.439	38.4	-45.294	-13.291	65.235
36	11	18	-52.788	12.108	72.405	7.4	-42.286	9.525	61.023
37	12	10	-80.141	-12.952	44.508	35.8	-66.297	-16.664	38.406
38	12	11	-72.341	-29.617	65.522	41.3	-61.309	-31.863	53.348
39	12	19	-81.201	-25.686	47.539	8.4	-67.485	-27.123	42.513
40	13	8	16.396	55.118	69.347	19.9	10.602	44.148	53.877
41	13	20	20.404	44.812	75.605	7.9	14.871	35.791	59.297
42	14	6	75.594	29.539	-17.618	29.9	55.650	31.961	-9.290
43	14	14	80.559	8.468	-7.018	24.5	64.703	2.953	-5.840
44	14	21	79.624	11.820	-18.472	7.5	64.586	2.432	-20.363
45	15	12	71.344	23.106	37.681	35.8	56.558	18.243	33.716
46	15	13	66.337	8.158	58.736	39.2	55.639	1.697	50.447
47	15	14	80.866	4.380	23.264	39.2	66.287	1.652	21.358
48	15	15	79.353	-10.899	45.643	35.8	65.581	-12.584	39.244
49	15	22	77.688	1.833	40.949	8.2	63.906	-2.254	35.618
50	16	13	55.859	-8.634	78.224	38.4	44.131	-12.083	66.243
51	16	15	71.228	-27.778	67.002	41.4	59.380	-29.903	54.281
52	16	23	57.032	-31.580	81.739	8.3	47.024	-30.211	67.235
