# Supplementary material for: Response Inhibition in Autistic Adults: A Functional Near‐Infrared Spectroscopy Study in Virtual Reality
Source: Brain Behav. 2026 Feb 16;16(2):e71249. doi: 10.1002/brb3.71249 (PMC12909282; doi:10.1002/brb3.71249)
Supplement: Supplementary file 2 — Supplementary Material: brb371249‐sup‐0002‐SuppMat.zip [file BRB3-16-e71249-s002.zip › fNIRS_optode_montage/fNIRS_optode_montage_Optodes.txt]

S01	-70.550	42.879	-19.263
S02	-14.723	88.789	-11.220
S03	-51.040	65.913	16.492
S04	-15.452	61.895	63.473
S05	54.021	69.084	-17.587
S06	19.332	82.196	27.530
S07	71.703	35.942	15.530
S08	46.033	43.679	58.830
S09	-66.426	37.778	30.883
S10	-82.630	0.747	2.398
S11	-54.139	8.021	73.087
S12	-81.397	-30.295	47.238
S13	16.566	46.584	75.853
S14	78.937	15.204	-17.416
S15	76.122	6.235	41.786
S16	56.965	-28.172	81.671
D01	-54.498	68.788	-18.293
D02	-19.609	82.143	27.460
D03	-72.304	34.818	14.923
D04	-46.943	42.977	58.568
D05	14.920	88.629	-11.014
D06	70.103	43.768	-18.472
D07	50.512	66.330	16.939
D08	14.889	62.059	63.519
D09	-79.225	13.769	-18.190
D10	-76.788	4.642	41.212
D11	-57.730	-29.362	81.093
D12	65.664	38.792	31.348
D13	53.244	9.134	73.435
D14	82.301	2.488	3.251
D15	81.135	-28.609	48.046
D16	-62.722	44.364	30.500
D17	-80.934	8.338	2.623
D18	-50.845	14.693	73.042
D19	-80.810	-21.944	47.602
D20	23.261	42.364	75.951
D21	80.425	7.813	-17.584
D22	78.411	-1.638	41.555
D23	56.915	-36.432	81.650
