# Supplementary material for: Response Inhibition in Autistic Adults: A Functional Near‐Infrared Spectroscopy Study in Virtual Reality
Source: Brain Behav. 2026 Feb 16;16(2):e71249. doi: 10.1002/brb3.71249 (PMC12909282; doi:10.1002/brb3.71249)
Supplement: Supplementary file 2 — Supplementary Material: brb371249‐sup‐0002‐SuppMat.zip [file BRB3-16-e71249-s002.zip › fNIRS_optode_montage/fNIRS_optode_montage_probeInfo.aux]

{"disabled_auto_channels": [[8, 13], [7, 14], [11, 4], [10, 3]], "manual_channels": [[8, 7], [2, 1], [3, 4]], "channel_min_distance": 0.0, "channel_max_distance": 45.0, "version": "2021.4.0-2-g78e95bd"}
